# Supplementary material for: Mid-Regional Pro-Adrenomedullin, Methemoglobin and Carboxyhemoglobin as Prognosis Biomarkers in Critically Ill Patients with COVID-19: An Observational Prospective Study
Source: Viruses. 2021 Dec 6;13(12):2445. doi: 10.3390/v13122445 (PMC8709066; doi:10.3390/v13122445)
Supplement: Supplementary file 1 [file viruses-13-02445-s001.zip]

Archive with 1 entries (1 files):
- viruses-1433109-supplementary.pdf
